# Supplementary material for: Modelling the potential of genetic control of malaria mosquitoes at national scale
Source: BMC Biol. 2019 Mar 29;17:26. doi: 10.1186/s12915-019-0645-5 (PMC6440076; doi:10.1186/s12915-019-0645-5)
Supplement: Supplementary file 6 — Figure S6 Model parameters. (PDF 2 kb) [file 12915_2019_645_MOESM6_ESM.csv]

Parameter	Interpretation	Units	default
e	Cleavage rate	(meiosis)^-1	0.95
T_L	Larval duration	days	10
mu_J	Larval density independent mortality	day^-1	0.05
mu_A	Adult mortality	day^-1	0.125
theta	Oviposition rate	(mated female)^-1(day)^-1	9
beta	Density of males when mating rate =1/2(unmated female)^-1(day)^-1	-	100
alpha_0	Baseline contribution	-	26
alpha_1	Maximum contribution from rain per se	-	200000
alpha_2	Maximum contribution from water bodies	-	200000
phi	Increase in alpha(x,t)/alpha_1 per mm rain per week (when rainfall low)	(mm rain)^-1week^-1	0.03
kappa	Increase in alpha(x,t)/alpha_2 per km standing water (within 5km; when water bodies rare)	(km water)^-1	0.8
delta	Increase in length of standing water from non-permanent waterways per km non-permanent waterways (within 5km) per mm rain per week (when rainfall low)	(mm rain)^-1week^-1	0.03
d	Probability adult disperses to a connected village	day^-1	0.005
L_d	Maximum distance at which populations are connected to each other	km	12
L_w	Maximum distance at which populations are connected to water bodies	km	5
t_A_1	Day mated females begin aestivation	date	27^th October
t_A_2	Day mated females cease aestivation	date	16^th December
t_A_3	Day mated females begin emerging from aestivation	date	20^th May
t_A_4	Day mated females finish emerging from aestivation	date	19^th June
psi	Probability female goes into aestivation	day^-1	0
mu_E	Probability female dies during aestivation	-	0.9
t_D_1	Day mated females begin NE→SW migration	date	1^st January
t_D_2	Day mated females begin NE→SW migration	date	30^th January
t_D_3	Day mated females begin SW→NE migration	date	20^th July
t_D_4	Day mated females end SW→NE migration	date	19^th August
d_M	Probability female migrates	day^-1	0
mu_m	Probability female dies during migration	-	0.999
